# Supplementary material for: Using Smartwatches to Detect Face Touching
Source: Sensors (Basel). 2021 Sep 30;21(19):6528. doi: 10.3390/s21196528 (PMC8513006; doi:10.3390/s21196528)
Supplement: Supplementary file 1 [file sensors-21-06528-s001.zip]

Archive with 1 entries (1 files):
- sensors-1362295-supplementary.pdf
